# Supplementary material for: Screening and Application of DNA Markers for Novel Quality Consistency Evaluation in Panax ginseng
Source: Int J Mol Sci. 2025 Mar 17;26(6):2701. doi: 10.3390/ijms26062701 (PMC11942579; doi:10.3390/ijms26062701)
Supplement: Supplementary file 1 [file ijms-26-02701-s001.zip]

Archive with 5 entries (5 files):
- Figure S1. Amplification results of initially selected 10 primers.tif
- Figure S2. Reproducibility validation of ISSR analysis (using GG sample as an example).tif
- Table S1. UPLC method validation.xlsx
- Table S2. UPLC fingerprint similarity evaluation.xlsx
- Table S3. Information of ginseng samples for ITS2 sequence analysis.pdf
