# Supplementary material for: Screening and Application of DNA Markers for Novel Quality Consistency Evaluation in Panax ginseng
Source: Int J Mol Sci. 2025 Mar 17;26(6):2701. doi: 10.3390/ijms26062701 (PMC11942579; doi:10.3390/ijms26062701)
Supplement: Supplementary file 1 [file ijms-26-02701-s001.zip › Table S1. UPLC method validation.xlsx]

## Sheet: accuracy
Table S1. (a) Accuracy evaluation for UPLC analysis
Samples	Retention Time (min)							Samples	Peak Areas
	peak 1	peak 2	peak 3	peak 4(S)	peak 5	peak 6			peak 1	peak 2	peak 3	peak 4(S)	peak 5	peak 6
FG_inj1	6.883	9.488	9.769	14.613	16.826	21.638		FG_inj1	8709	26101	10947	28182	12573	30656
FG_inj2	6.869	9.478	9.764	14.632	16.86	21.637		FG_inj2	8844	26974	10369	27499	12995	30588
FG_inj3	6.874	9.48	9.762	14.618	16.807	21.637		FG_inj3	8904	25828	10721	26971	12967	30557
FG_inj4	6.882	9.483	9.767	14.628	16.859	21.636		FG_inj4	8884	26369	10524	27988	13195	30218
FG_inj5	6.912	9.506	9.789	14.623	16.857	21.637		FG_inj5	8823	25684	10607	28086	13219	30361
FG_inj6	6.863	9.454	9.741	14.599	16.821	21.637		FG_inj6	8732	25621	10632	28625	12892	30399
Samples	Relative Retention Time							Samples	Relative Peak Areas
	peak 1	peak 2	peak 3	peak 4(S)	peak 5	peak 6			peak 1	peak 2	peak 3	peak 4(S)	peak 5	peak 6
FG_inj1	0.471019	0.649285	0.668514	1	1.15144	1.48074		FG_inj1	0.309027	0.926159	0.388439	1	0.446136	1.08779
FG_inj2	0.469451	0.647758	0.667305	1	1.15227	1.47875		FG_inj2	0.321612	0.980908	0.377068	1	0.472563	1.11233
FG_inj3	0.470242	0.648516	0.667807	1	1.14975	1.48016		FG_inj3	0.330132	0.957621	0.397501	1	0.480776	1.13296
FG_inj4	0.470468	0.648277	0.667692	1	1.15252	1.47908		FG_inj4	0.317422	0.942154	0.376018	1	0.471452	1.07968
FG_inj5	0.47268	0.650072	0.669425	1	1.15277	1.47966		FG_inj5	0.314142	0.914477	0.377661	1	0.470662	1.081
FG_inj6	0.470101	0.647579	0.667237	1	1.1522	1.48209		FG_inj6	0.305048	0.895057	0.371424	1	0.450376	1.06197
RSD	0.00236529	0.00146207	0.00125106	0	0.000965343	0.000823519		RSD	0.028458	0.0329569	0.0254241	0	0.0296041	0.0234439

## Sheet: repeatability
Table S1. (b) Repeatability evaluation for UPLC analysis
Samples	Retention Time (min)							Samples	Peak Areas
	peak 1	peak 2	peak 3	peak 4(S)	peak 5	peak 6			peak 1	peak 2	peak 3	peak 4(S)	peak 5	peak 6
FG_1	6.883	9.488	9.769	14.613	16.826	21.638		FG_1	7316	26101	10947	28182	12412	30656
FG_2	6.906	9.514	9.792	14.675	16.915	21.646		FG_2	7349	26490	10894	27976	13461	30485
FG_3	6.924	9.516	9.796	14.656	16.9	21.639		FG_3	7399	26766	9865	27095	13280	30908
FG_4	6.905	9.497	9.782	14.668	16.94	21.646		FG_4	7324	25867	10713	27852	13047	30801
FG_5	6.886	9.494	9.781	14.686	16.913	21.645		FG_5	7401	26933	10274	28041	13704	30378
FG_6	6.925	9.524	9.796	14.647	16.882	21.64		FG_6	7382	29093	11465	30359	14660	30749
Samples	Relative Retention Time							Samples	Relative Peak Areas
	peak 1	peak 2	peak 3	peak 4(S)	peak 5	peak 6			peak 1	peak 2	peak 3	peak 4(S)	peak 5	peak 6
FG_1	0.471019	0.649285	0.668514	1	1.15144	1.48074		FG_1	0.259598	0.926159	0.388439	1	0.440423	1.08779
FG_2	0.470596	0.648313	0.667257	1	1.15264	1.47503		FG_2	0.262689	0.946883	0.389405	1	0.481162	1.08968
FG_3	0.472434	0.64929	0.668395	1	1.15311	1.47646		FG_3	0.273076	0.987858	0.364089	1	0.490127	1.14073
FG_4	0.470753	0.647464	0.666894	1	1.1549	1.47573		FG_4	0.262961	0.92873	0.38464	1	0.46844	1.10588
FG_5	0.468882	0.646466	0.666008	1	1.15164	1.47385		FG_5	0.263935	0.960486	0.366392	1	0.488713	1.08334
FG_6	0.472793	0.650236	0.668806	1	1.15259	1.47744		FG_6	0.243157	0.958299	0.377647	1	0.482888	1.01285
RSD	0.0029939	0.00212525	0.00164881	0	0.00107712	0.00161949		RSD	0.0376101	0.0241097	0.0291962	0	0.0394197	0.0385227

## Sheet: stability
Table S1. (c) Stability evaluation for UPLC analysis
Samples	Retention Time (min)							Samples	Peak Areas
	peak 1	peak 2	peak 3	peak 4(S)	peak 5	peak 6			peak 1	peak 2	peak 3	peak 4(S)	peak 5	peak 6
FG_0h	6.883	9.488	9.769	14.613	16.826	21.638		FG_0h	7139	26101	10947	28182	12412	30656
FG_2h	6.912	9.506	9.789	14.623	16.857	21.637		FG_2h	6654	25684	10607	28086	13219	30361
FG_4h	6.889	9.491	9.778	14.645	16.878	21.639		FG_4h	6593	26529	10921	27914	13537	30194
FG_6h	6.893	9.498	9.78	14.655	16.884	21.643		FG_6h	7098	27528	10294	27502	12482	30106
FG_8h	6.898	9.485	9.771	14.651	16.89	21.636		FG_8h	7256	26187	10330	29136	12444	29862
FG_12h	6.895	9.489	9.767	14.639	16.871	21.636		FG_12h	6598	27248	10160	28209	12504	29385
FG_24h	6.9	9.492	9.774	14.656	16.896	21.637		FG_24h	7011	27394	10582	28647	13239	28837
Samples	Relative Retention Time							Samples	Relative Peak Areas
	peak 1	peak 2	peak 3	peak 4(S)	peak 5	peak 6			peak 1	peak 2	peak 3	peak 4(S)	peak 5	peak 6
FG_0h	0.471019	0.649285	0.668514	1	1.15144	1.48074		FG_0h	0.253318	0.926159	0.388439	1	0.440423	1.08779
FG_2h	0.47268	0.650072	0.669425	1	1.15277	1.47966		FG_2h	0.236915	0.914477	0.377661	1	0.470662	1.081
FG_4h	0.470399	0.648071	0.667668	1	1.15248	1.47757		FG_4h	0.23619	0.950383	0.391237	1	0.484954	1.08168
FG_6h	0.470351	0.648106	0.667349	1	1.1521	1.47683		FG_6h	0.25809	1.00095	0.3743	1	0.453858	1.09468
FG_8h	0.470821	0.647396	0.666917	1	1.15282	1.47676		FG_8h	0.249039	0.898785	0.354544	1	0.4271	1.02492
FG_12h	0.471002	0.6482	0.66719	1	1.15247	1.47797		FG_12h	0.233897	0.965933	0.360169	1	0.443263	1.04169
FG_24h	0.470797	0.647653	0.666894	1	1.15284	1.47632		FG_24h	0.244738	0.956261	0.369393	1	0.462143	1.00663
RSD	0.00166197	0.00146019	0.00140552	0	0.00043818	0.00110903		RSD	0.0381355	0.0365301	0.0363899	0	0.0432759	0.0329133
