# Supplementary material for: Screening and Application of DNA Markers for Novel Quality Consistency Evaluation in Panax ginseng
Source: Int J Mol Sci. 2025 Mar 17;26(6):2701. doi: 10.3390/ijms26062701 (PMC11942579; doi:10.3390/ijms26062701)
Supplement: Supplementary file 1 [file ijms-26-02701-s001.zip › Table S2. UPLC fingerprint similarity evaluation.xlsx]

## Sheet: Sheet1
Table S2. UPLC fingerprint similarity evaluation
	PG01-1	PG01-2	PG01-3	PG02-1	PG02-2	PG02-3	PG03-1	PG03-2	PG03-3	PG04-1	PG04-2	PG04-3	PG05-1	PG05-2	PG05-3	GG-1	GG-2	GG-3	FG-1	FG-2	FG-3	R
PG01-1	1	0.984	0.994	0.85	0.839	0.821	0.965	0.874	0.867	0.782	0.838	0.845	0.812	0.82	0.872	0.837	0.842	0.848	0.97	0.961	0.989	0.931
PG01-2	0.984	1	0.991	0.762	0.756	0.738	0.942	0.918	0.901	0.686	0.75	0.759	0.721	0.736	0.805	0.895	0.892	0.885	0.951	0.945	0.984	0.87
PG01-3	0.994	0.991	1	0.814	0.812	0.794	0.946	0.878	0.868	0.757	0.812	0.822	0.788	0.801	0.86	0.843	0.849	0.844	0.953	0.943	0.986	0.911
PG02-1	0.85	0.762	0.814	1	0.992	0.989	0.894	0.607	0.681	0.959	0.981	0.979	0.968	0.956	0.951	0.551	0.589	0.639	0.843	0.87	0.812	0.978
PG02-2	0.839	0.756	0.812	0.992	1	0.998	0.867	0.572	0.654	0.979	0.993	0.992	0.986	0.981	0.976	0.516	0.557	0.606	0.808	0.84	0.799	0.98
PG02-3	0.821	0.738	0.794	0.989	0.998	1	0.859	0.567	0.656	0.972	0.985	0.985	0.978	0.972	0.965	0.509	0.556	0.608	0.798	0.831	0.774	0.972
PG03-1	0.965	0.942	0.946	0.894	0.867	0.859	1	0.897	0.923	0.774	0.839	0.842	0.806	0.802	0.846	0.865	0.881	0.901	0.988	0.999	0.948	0.937
PG03-2	0.874	0.918	0.878	0.607	0.572	0.567	0.897	1	0.981	0.436	0.529	0.539	0.482	0.489	0.569	0.994	0.995	0.986	0.927	0.915	0.868	0.705
PG03-3	0.867	0.901	0.868	0.681	0.654	0.656	0.923	0.981	1	0.51	0.597	0.605	0.553	0.557	0.628	0.974	0.99	0.994	0.927	0.936	0.848	0.758
PG04-1	0.782	0.686	0.757	0.959	0.979	0.972	0.774	0.436	0.51	1	0.994	0.993	0.998	0.996	0.98	0.372	0.41	0.456	0.713	0.741	0.746	0.945
PG04-2	0.838	0.75	0.812	0.981	0.993	0.985	0.839	0.529	0.597	0.994	1	1	0.998	0.994	0.987	0.468	0.503	0.548	0.785	0.81	0.803	0.975
PG04-3	0.845	0.759	0.822	0.979	0.992	0.985	0.842	0.539	0.605	0.993	1	1	0.997	0.995	0.99	0.477	0.513	0.556	0.791	0.813	0.809	0.977
PG05-1	0.812	0.721	0.788	0.968	0.986	0.978	0.806	0.482	0.553	0.998	0.998	0.997	1	0.998	0.987	0.42	0.457	0.5	0.748	0.774	0.778	0.961
PG05-2	0.82	0.736	0.801	0.956	0.981	0.972	0.802	0.489	0.557	0.996	0.994	0.995	0.998	1	0.993	0.428	0.463	0.504	0.745	0.771	0.786	0.96
PG05-3	0.872	0.805	0.86	0.951	0.976	0.965	0.846	0.569	0.628	0.98	0.987	0.99	0.987	0.993	1	0.514	0.544	0.576	0.794	0.818	0.844	0.976
GG-1	0.837	0.895	0.843	0.551	0.516	0.509	0.865	0.994	0.974	0.372	0.468	0.477	0.42	0.428	0.514	1	0.994	0.981	0.892	0.888	0.84	0.654
GG-2	0.842	0.892	0.849	0.589	0.557	0.556	0.881	0.995	0.99	0.41	0.503	0.513	0.457	0.463	0.544	0.994	1	0.991	0.904	0.9	0.832	0.683
GG-3	0.848	0.885	0.844	0.639	0.606	0.608	0.901	0.986	0.994	0.456	0.548	0.556	0.5	0.504	0.576	0.981	0.991	1	0.917	0.918	0.827	0.717
FG-1	0.97	0.951	0.953	0.843	0.808	0.798	0.988	0.927	0.927	0.713	0.785	0.791	0.748	0.745	0.794	0.892	0.904	0.917	1	0.99	0.951	0.898
FG-2	0.961	0.945	0.943	0.87	0.84	0.831	0.999	0.915	0.936	0.741	0.81	0.813	0.774	0.771	0.818	0.888	0.9	0.918	0.99	1	0.948	0.917
FG-3	0.989	0.984	0.986	0.812	0.799	0.774	0.948	0.868	0.848	0.746	0.803	0.809	0.778	0.786	0.844	0.84	0.832	0.827	0.951	0.948	1	0.901
R	0.931	0.87	0.911	0.978	0.98	0.972	0.937	0.705	0.758	0.945	0.975	0.977	0.961	0.96	0.976	0.654	0.683	0.717	0.898	0.917	0.901	1
